# Supplementary material for: The dynamic causality between Chinese and ASEAN stock markets
Source: Heliyon. 2023 Dec 1;9(12):e22975. doi: 10.1016/j.heliyon.2023.e22975 (PMC10746426; doi:10.1016/j.heliyon.2023.e22975)
Supplement: Multimedia component 1 [file mmc1.csv]

date	CS	AS
2016/3/29	-0.010885833	0.002309328
2016/3/30	0.025463911	0.00789519
2016/3/31	0.000563537	-0.002480836
2016/4/5	0.013132627	-0.006692051
2016/4/7	-0.014918897	-7.89E-05
2016/4/8	-0.007369522	-0.000262111
2016/4/21	-0.006440954	0.006403017
2016/4/22	0.004513619	0.001945857
2016/4/25	-0.004061276	-0.005618541
2016/4/26	0.00540215	-0.006148967
2016/4/27	-0.004174896	-0.001531111
2016/4/28	-0.001686558	-0.003714417
2016/4/29	-0.001214438	-0.000482026
2016/5/4	-0.001270123	-0.000928847
2016/5/10	0.001140067	0.003160269
2016/5/11	0.004452601	0.006155812
2016/5/12	0.002374557	0.001190109
2016/5/17	-0.003003886	0.005033795
2016/5/18	-0.005846239	-0.000472394
2016/5/19	-0.001805716	-0.006565816
2016/5/23	0.002920799	0.002552566
2016/5/25	-0.001414292	0.007784407
2016/5/26	0.001628204	-0.000728431
2016/5/27	-0.000558864	0.006079371
2016/5/30	0.00137375	0.003402319
2016/5/31	0.032987462	-0.004798193
2016/6/2	0.002070913	0.001498998
2016/6/3	0.006993269	0.00529204
2016/6/6	-0.003309304	0.006473091
2016/6/7	-0.000545955	0.006277758
2016/6/8	-0.004121412	2.15E-05
2016/6/13	-0.031347631	-0.006098769
2016/6/14	0.003139531	-0.001044458
2016/6/15	0.013043696	0.001500995
2016/6/16	-0.006985652	-0.004808173
2016/6/17	0.005054941	0.004852298
2016/6/20	0.000744653	0.005715332
2016/6/21	-0.002044384	0.003987734
2016/6/23	-0.005325325	9.21E-05
2016/6/24	-0.012966906	-0.012130282
2016/6/27	0.014001877	0.001032991
2016/6/28	0.005068619	0.003037129
2016/6/29	0.004767344	0.015590499
2016/6/30	0.000803133	0.005508588
2016/7/11	0.003455187	0.010787235
2016/7/12	0.021572019	0.005512906
2016/7/13	0.00295483	0.005540127
2016/7/14	-0.001861386	-0.003359941
2016/7/15	-0.000148328	0.005523765
2016/7/21	0.004596836	-0.003029645
2016/7/22	-0.008447514	-0.003224694
2016/7/25	0.001772912	0.002494368
2016/7/26	0.01190789	-0.001371293
2016/7/27	-0.015828425	0.006653101
2016/7/28	0.000898534	-6.91E-05
2016/7/29	-0.005355911	-0.009706699
2016/8/1	-0.008500947	0.011356224
2016/8/2	0.00384646	-0.004381243
2016/8/3	0.001395992	-0.005316645
2016/8/4	0.002433543	0.002893755
2016/8/5	0.001193182	0.004607049
2016/8/8	0.009029935	0.007891785
2016/8/10	-0.00419703	0.000337257
2016/8/11	-0.003081819	0.000433217
2016/8/15	0.029665783	-0.003673976
2016/8/16	-0.004482803	0.002155359
2016/8/18	-0.002541585	0.0076277
2016/8/19	0.000158704	-0.003947348
2016/8/22	-0.008423144	0.001109091
2016/8/23	0.001507796	-0.001248179
2016/8/24	-0.0035871	-0.000162205
2016/8/25	-0.006293595	0.002560406
2016/8/26	-0.000568919	-0.000170122
2016/8/30	0.00127074	-0.000793945
2016/9/1	-0.007909391	-0.005590387
2016/9/5	0.001678075	-0.001086874
2016/9/6	0.006888034	0.003130847
2016/9/7	-0.000541039	-0.002493803
2016/9/8	-0.000375128	-0.003230811
2016/9/9	-0.006464807	-0.009750859
2016/9/14	-0.006648369	-0.006083907
2016/9/19	0.00750405	0.006528717
2016/9/20	-0.001754767	-0.001568464
2016/9/21	0.002830457	0.004244715
2016/9/22	0.007467527	0.006437162
2016/9/23	-0.004707029	-7.71E-05
2016/9/26	-0.017051963	-0.003933268
2016/9/27	0.006336775	0.00393553
2016/9/28	-0.003048378	4.09E-06
2016/9/29	0.004168785	0.005426668
2016/10/10	0.01239761	-0.008265028
2016/10/11	0.003844909	0.000252833
2016/10/12	-0.001982271	-0.008136932
2016/10/13	0.000798467	-0.002984393
2016/10/14	0.000969359	0.013337823
2016/10/17	-0.00849676	-0.001044991
2016/10/18	0.013169645	0.006194318
2016/10/19	-0.001534296	0.00326227
2016/10/20	0.000712602	0.000479679
2016/10/21	0.002749182	-0.000333398
2016/10/25	-3.65E-05	-0.001244121
2016/10/26	-0.003764813	-0.004393881
2016/10/27	-0.002717711	0.000744271
2016/10/28	-0.001665914	-0.001423935
2016/11/2	-0.007680387	-0.005935521
2016/11/3	0.009474818	-0.008814307
2016/11/4	-0.003247384	0.002076855
2016/11/7	0.000720335	0.004112654
2016/11/8	0.004318267	0.009956296
2016/11/10	0.011138566	0.007497658
2016/11/11	0.007817212	-0.023068219
2016/11/17	0.002022393	0.002871009
2016/11/18	-0.005567574	-4.28E-05
2016/11/21	0.006898262	-0.003678417
2016/11/22	0.007888629	0.002744301
2016/11/23	0.001833477	0.003045919
2016/11/25	0.009289032	0.003198408
2016/11/28	0.003906541	-0.002263608
2016/11/29	0.00815852	-0.000369431
2016/12/1	0.007612274	0.006426292
2016/12/6	-0.002959925	0.002000047
2016/12/7	0.004785659	0.002014613
2016/12/8	-0.001613616	0.007188845
2016/12/9	0.006765543	0.000770478
2016/12/13	-0.001215988	-0.000581236
2016/12/14	-0.007691982	-0.001101454
2016/12/15	-0.011462792	-0.003047856
2016/12/16	0.001674129	-0.000180494
2016/12/19	-0.005108105	-0.006224703
2016/12/20	-0.006001362	-0.005776496
2016/12/21	0.008866987	-0.003673511
2016/12/22	-0.000858229	-0.009213477
2016/12/23	-0.00845158	-0.001768567
2016/12/27	-0.001812199	0.007848717
2017/1/5	-0.000155134	0.007805904
2017/1/6	-0.005992969	0.004637651
2017/1/9	0.004837895	-0.001955851
2017/1/10	-0.001674994	0.002291194
2017/1/11	-0.007105073	-2.89E-05
2017/1/12	-0.005072469	-0.002782055
2017/1/13	0.000689443	7.17E-05
2017/1/16	-0.000140586	-0.002911296
2017/1/17	0.00207975	-0.001497459
2017/1/18	0.003903258	0.001264081
2017/1/19	-0.003021961	0.001098045
2017/1/20	0.007659917	-0.00267385
2017/1/23	0.002736046	0.004448503
2017/1/24	0.000110009	0.0050913
2017/1/25	0.00339843	0.000366616
2017/2/3	-0.006951072	0.002381738
2017/2/6	0.002586286	0.004883215
2017/2/7	-0.002231882	-0.001500158
2017/2/8	0.00521648	-0.001061489
2017/2/10	0.005049925	0.001628983
2017/2/14	-0.000137018	-0.006276368
2017/2/16	0.005601353	0.001818169
2017/2/17	-0.005680614	-0.00194852
2017/2/20	0.014493769	0.001360453
2017/2/21	0.003287333	-0.002286616
2017/2/22	0.001988848	0.003635887
2017/2/23	-0.004720075	0.001180018
2017/2/24	0.000152033	-0.001568378
2017/2/27	-0.007985188	-0.000919592
2017/2/28	0.001909688	0.00040251
2017/3/1	0.001628447	0.001452825
2017/3/3	-0.002107984	-0.001732146
2017/3/6	0.005417604	0.001865264
2017/3/7	0.002165805	-0.002075576
2017/3/9	-0.006337581	-0.001165404
2017/3/10	0.000276535	-0.003452104
2017/3/13	0.008773349	0.003734115
2017/3/14	-0.00040626	0.003379942
2017/3/15	0.002008631	-0.001918406
2017/3/16	0.005144033	0.009904054
2017/3/17	-0.010307553	0.003568311
2017/3/20	0.001104357	-0.00045724
2017/3/21	0.004839309	0.001536067
2017/3/22	-0.004712462	-0.004242447
2017/3/23	0.003451378	0.003784377
2017/3/24	0.007946871	0.000494733
2017/3/29	-0.001331218	0.004214313
2017/3/30	-0.008239832	0.00031372
2017/3/31	0.005596431	-0.003272347
2017/4/5	0.013749677	0.003407517
2017/4/7	0.000971769	-0.000399365
2017/4/10	-0.00350987	2.58E-05
2017/4/11	0.003471376	-0.001211236
2017/4/12	-0.0022455	0.002342477
2017/4/18	-0.00495452	0.002480214
2017/4/20	0.004537734	-0.00071088
2017/4/21	0.001512167	0.006286907
2017/4/25	0.002827496	0.00343984
2017/4/26	0.001222424	0.004688662
2017/4/27	0.000446031	-0.001426404
2017/5/3	-0.003932455	-0.001074109
2017/5/4	-0.002564514	0.002458866
2017/5/8	-0.007042433	0.003177304
2017/5/9	-0.001871488	-0.001267337
2017/5/12	0.008523545	0.000180669
2017/5/17	-0.005464132	-0.001902529
2017/5/18	-0.003482014	-0.000128506
2017/5/19	0.00168672	0.010610371
2017/5/22	0.002168572	-0.000258247
2017/5/23	0.003790635	-0.00105411
2017/5/24	-7.91E-06	-0.000536504
2017/5/26	-0.001499722	-0.000305328
2017/6/2	-0.003216041	0.000564431
2017/6/5	-0.005105096	0.002852793
2017/6/6	0.006931675	-0.002257123
2017/6/7	0.011667028	0.000949565
2017/6/8	0.007641298	-0.001323635
2017/6/9	0.004257084	-0.000977682
2017/6/13	0.002201588	0.001406476
2017/6/14	-0.013198158	0.006951803
2017/6/15	-0.001842021	-0.002511687
2017/6/16	-0.002846805	-0.004014961
2017/6/20	-0.00202004	0.001710123
2017/6/21	0.011622892	-0.000294896
2017/6/22	0.0006652	0.000806292
2017/7/3	-0.004359716	0.006926448
2017/7/4	-0.00848937	-0.004180301
2017/7/5	0.010905942	-0.00048752
2017/7/6	0.000113993	0.001069655
2017/7/7	-0.001139252	-0.002847886
2017/7/11	0.004675225	-0.000505782
2017/7/12	-0.00327029	0.004662415
2017/7/13	0.007649882	0.00247505
2017/7/14	0.00437713	0.001533361
2017/7/17	-0.010734017	0.000689957
2017/7/18	0.000988495	-0.001484543
2017/7/21	-0.00515931	-0.002309928
2017/7/24	0.00398043	0.001992321
2017/7/25	-0.006407502	0.002967558
2017/7/26	-0.003817028	0.001540706
2017/7/27	0.00183518	0.001887634
2017/7/31	0.004284807	-0.000635812
2017/8/1	0.008659748	-0.002862998
2017/8/2	-0.002530874	0.00142842
2017/8/3	-0.008820331	-0.002380483
2017/8/4	-0.005446064	0.000283783
2017/8/7	0.005169297	-0.001135906
2017/8/8	0.001452767	0.004636975
2017/8/10	-0.00406158	-6.69E-05
2017/8/11	-0.018625549	-0.007809679
2017/8/15	0.003073614	0.000982432
2017/8/16	-0.001251681	0.003405551
2017/8/18	0.000912657	-0.00074244
2017/8/22	0.003017074	0.002076731
2017/8/23	0.001009644	0.001592912
2017/8/24	-0.005725115	0.000148585
2017/8/25	0.016230198	0.001350278
2017/8/29	-0.002129487	-0.000456799
2017/8/30	-6.18E-05	0.000910035
2017/9/5	0.002967833	0.00278021
2017/9/6	-0.001971454	-0.001551894
2017/9/7	-0.005099055	0.003064909
2017/9/8	-0.001014073	0.002186433
2017/9/11	-9.00E-05	0.001265643
2017/9/13	0.001216581	-0.001758401
2017/9/14	-0.00329765	0.002586869
2017/9/15	0.000350099	0.001937087
2017/9/18	0.003087212	0.004436554
2017/9/26	0.000782895	-0.003500207
2017/9/27	0.0001095	0.001257314
2017/9/28	0.000350247	-0.003462114
2017/9/29	0.003646075	0.00396726
2017/10/10	0.001970158	0.000987365
2017/10/11	0.003291121	-0.001280455
2017/10/12	0.002627246	0.004078849
2017/10/17	-9.64E-05	0.001112339
2017/10/19	-0.003279349	-0.003431109
2017/10/20	-0.001119227	0.001261208
2017/10/24	0.007248827	-0.00013083
2017/10/25	0.004423631	0.006468467
2017/10/27	0.007084366	0.002479656
2017/11/6	0.007036004	0.00403173
2017/11/7	0.008261679	0.002066774
2017/11/8	-0.00154051	-6.71E-05
2017/11/10	0.0087964	-0.003482839
2017/11/14	-0.006982116	-0.001542986
2017/11/15	-0.006284454	-0.005446019
2017/11/16	0.0076645	0.002462248
2017/11/17	0.003850932	0.005606165
2017/11/20	0.005561655	0.002244143
2017/11/21	0.01766901	0.000528025
2017/11/22	0.002336244	0.00404767
2017/11/23	-0.030055216	0.000519242
2017/11/24	0.000440329	0.000552952
2017/11/27	-0.01330775	-0.000126684
2017/11/28	0.001449831	0.000550107
2017/11/29	-0.000510656	-0.0003216
2017/12/6	-0.006045035	-0.000297665
2017/12/7	-0.011209554	-0.001499311
2017/12/8	0.008106524	0.005176999
2017/12/12	-0.013229627	0.000678898
2017/12/13	0.008449329	0.002318314
2017/12/14	-0.005928788	0.007068165
2017/12/15	-0.01131416	-0.002696176
2017/12/19	0.0124775	3.12E-05
2017/12/20	-0.001200027	-0.002315196
2017/12/21	0.009226329	0.003823953
2017/12/22	-0.003262591	0.004669405
2018/1/3	0.005852414	0.002596841
2018/1/5	0.002404241	0.003574647
2018/1/9	0.006979692	0.003186184
2018/1/10	0.004409976	-0.001128451
2018/1/11	-0.00052937	9.43E-05
2018/1/12	0.004605785	0.0007621
2018/1/15	5.64E-05	0.00449826
2018/1/16	0.007834747	0.003041652
2018/1/17	-0.002434961	-0.000684698
2018/1/18	0.005469891	0.000313634
2018/1/19	0.003267154	0.004251191
2018/1/22	0.011877302	0.004596864
2018/1/25	-0.00566672	2.73E-05
2018/1/26	0.003709013	0.005500175
2018/1/29	-0.018261155	0.002291135
2018/1/30	-0.010730497	-0.009008886
2018/2/2	0.005949157	0.002459077
2018/2/5	0.000681959	-0.013793036
2018/2/6	-0.029744642	-0.017356875
2018/2/7	-0.024000129	0.007480927
2018/2/8	-0.009538004	0.000419581
2018/2/9	-0.043659309	-0.008274942
2018/2/13	0.011635534	0.006858458
2018/2/22	0.021391106	-0.007391666
2018/2/23	0.004518989	0.006696836
2018/2/26	0.011558748	0.001189889
2018/2/27	-0.014537396	0.003502988
2018/2/28	-0.00874452	-0.003840572
2018/3/5	0.000407241	-0.006887669
2018/3/6	0.011990182	-6.94E-05
2018/3/7	-0.007382557	-0.01114396
2018/3/9	0.007638279	-0.001315529
2018/3/12	0.004565279	0.01132747
2018/3/13	-0.008860809	-0.003180693
2018/3/14	-0.004386898	-0.003357313
2018/3/15	0.005586153	-0.006718541
2018/3/16	-0.009749156	-4.03E-05
2018/3/19	0.004384713	-0.002033771
2018/3/20	0.000847944	-0.003797042
2018/3/21	-0.004092499	0.003440788
2018/3/22	-0.010072895	-0.000791355
2018/3/23	-0.029127449	-0.009103464
2018/3/26	-0.00643369	-0.00045612
2018/3/28	-0.018193782	-0.008798919
2018/4/2	-0.002974487	0.005461473
2018/4/3	-0.006307427	-0.003922315
2018/4/4	-0.001974022	-0.013513698
2018/4/10	0.019086113	0.006145691
2018/4/11	0.002840375	0.001189579
2018/4/12	-0.010133584	-0.000686309
2018/4/19	0.012024491	0.001174055
2018/4/20	-0.01346666	0.000915168
2018/4/23	0.001453772	-0.006221953
2018/4/24	0.020280533	-0.006652228
2018/4/26	-0.019305851	-0.012199818
2018/4/27	0.000368033	0.004412934
2018/5/2	0.001800301	-0.001978533
2018/5/4	-0.004863376	-0.006760063
2018/5/7	0.015663687	0.007306476
2018/5/8	0.011536439	-0.006684167
2018/5/17	-0.00742401	-0.00610913
2018/5/18	0.010045771	-0.001726079
2018/5/22	-0.003841358	-0.002925211
2018/5/23	-0.013304408	-0.003213038
2018/5/24	-0.007124793	0.007053542
2018/5/25	-0.002804659	0.00140235
2018/5/28	0.004382342	0.000409722
2018/5/30	-0.021425773	-0.013737671
2018/5/31	0.020996291	0.001768942
2018/6/4	0.009762069	0.004712004
2018/6/5	0.009862571	0.008203948
2018/6/6	-0.002073577	0.001572626
2018/6/7	-0.001653104	0.004164802
2018/6/8	-0.013506816	-0.00952456
2018/6/20	0.003948708	-0.002906632
2018/6/21	-0.011753372	-0.012614689
2018/6/22	0.004426524	0.000267634
2018/6/25	-0.01350957	-0.001530623
2018/6/26	-0.008282112	-0.001345982
2018/6/27	-0.020557309	-0.002897596
2018/6/28	-0.010384432	-0.010947495
2018/6/29	0.025225614	0.012607
2018/7/2	-0.029781496	-0.004660867
2018/7/3	0.000386168	-0.008473991
2018/7/4	-0.013445534	0.008745138
2018/7/5	-0.006355169	-0.004538039
2018/7/6	0.006763975	-0.00531047
2018/7/9	0.02756821	0.010067411
2018/7/10	0.002405707	0.009643387
2018/7/11	-0.017450743	-0.000675433
2018/7/12	0.021348067	0.00330252
2018/7/13	0.00333646	0.006296805
2018/7/16	-0.00591659	-0.005422266
2018/7/17	-0.006561815	-0.000690088
2018/7/18	-0.005247908	0.007502279
2018/7/23	0.009362703	0.002778941
2018/7/24	0.015745875	0.001722699
2018/7/25	-0.001104413	0.00347402
2018/7/26	-0.011669127	0.004692822
2018/7/31	0.000732972	-0.004864223
2018/8/1	-0.020178185	0.010454224
2018/8/2	-0.022419954	-0.005886445
2018/8/3	-0.016653686	0.000258222
2018/8/6	-0.01275292	0.005037263
2018/8/7	0.028786887	0.001193457
2018/8/8	-0.016268183	0.005239316
2018/8/10	0.002201911	-0.002439118
2018/8/14	-0.00515445	-0.008268956
2018/8/15	-0.024288978	-0.001416963
2018/8/16	-0.004642751	-0.003226363
2018/8/20	0.01158417	0.005397978
2018/8/23	0.003642501	0.008698728
2018/8/24	0.001597807	-0.002978161
2018/8/28	-0.00188137	0.00435402
2018/8/29	-0.004006905	-0.000146175
2018/8/30	-0.010531753	-0.002288245
2018/9/4	0.012586269	-0.004216734
2018/9/5	-0.019741502	-0.02174641
2018/9/6	-0.010748551	0.003311146
2018/9/7	0.004514324	0.003840165
2018/9/12	-0.006905096	-0.002644791
2018/9/13	0.010729593	0.009239429
2018/9/14	0.001705292	0.0059428
2018/9/18	0.019928361	-0.000170619
2018/9/19	0.013081609	0.005358495
2018/9/20	-0.000711653	0.003210246
2018/9/21	0.029868491	0.007640758
2018/9/25	-0.009036877	-0.001812282
2018/9/26	0.01101578	-0.000543532
2018/9/27	-0.004002772	0.004125045
2018/9/28	0.01031063	0.003500194
2018/10/11	-0.049179747	-0.022231224
2018/10/12	0.014809956	0.010394882
2018/10/16	-0.008182496	0.006678207
2018/10/17	0.005554569	0.008094674
2018/10/18	-0.023969617	-0.002335532
2018/10/19	0.029310646	-0.002866503
2018/10/22	0.042261739	0.000173835
2018/10/26	-0.006492983	-0.00113776
2018/10/30	0.010787496	0.000314322
2018/10/31	0.01390901	0.013871552
2018/11/5	-0.008365702	-0.001729917
2018/11/8	-0.002839737	0.004892024
2018/11/12	0.011830973	-0.008801149
2018/11/13	0.010009082	0.000255858
2018/11/14	-0.010070859	0.000680051
2018/11/15	0.011610795	0.006059363
2018/11/16	0.004708284	0.00722228
2018/11/19	0.011272415	0.003952987
2018/11/26	-0.000710231	0.005295195
2018/11/27	-0.001274862	-0.000529847
2018/11/28	0.013201633	-0.000257659
2018/11/29	-0.013070029	0.00693734
2018/12/4	0.002070655	0.004081064
2018/12/6	-0.021864293	-0.006047707
2018/12/7	-3.41E-05	-0.001516803
2018/12/11	0.004775173	-0.003495156
2018/12/12	0.003410011	0.005351991
2018/12/13	0.015362081	0.003921888
2018/12/14	-0.016845009	-0.003765217
2018/12/17	-0.001490191	-0.00705381
2018/12/18	-0.010420464	-0.007560624
2018/12/19	-0.011994898	0.011452139
2018/12/20	-0.007699457	-0.003786444
2018/12/21	-0.012472844	0.000192178
2018/12/26	-0.005066635	-0.005761138
2019/1/2	-0.013751722	-0.002955087
2019/1/3	-0.0015817	0.0032434
2019/1/8	-0.00216306	-0.00208747
2019/1/9	0.010046281	0.005400966
2019/1/10	-0.001882409	0.005659017
2019/1/11	0.007164012	0.002939448
2019/1/14	-0.0087606	-0.002432396
2019/1/15	0.019435114	0.005776178
2019/1/16	0.000211391	-0.001867955
2019/1/17	-0.00552396	0.001259024
2019/1/18	0.01807718	0.004528622
2019/1/22	-0.013373437	0.001364317
2019/1/23	-0.000720486	-0.001241254
2019/1/24	0.005628258	0.003732248
2019/1/25	0.008099329	0.002474477
2019/1/28	-0.000217297	-0.000918889
2019/1/29	0.003196147	-0.001986625
2019/1/30	-0.008011702	-0.000136203
2019/1/31	0.01040813	0.00455746
2019/2/11	0.018028128	-0.001123868
2019/2/13	0.019827824	0.001724427
2019/2/14	0.00150392	0.00166054
2019/2/15	-0.018821816	-0.005418031
2019/2/18	0.031557161	0.008086087
2019/2/20	0.003575259	0.006040234
2019/2/21	-0.002675039	0.002979637
2019/2/22	0.022236895	-0.001185147
2019/2/26	-0.012082298	-0.001222701
2019/2/27	-0.00171162	-0.00279459
2019/2/28	-0.00245566	-0.012475034
2019/3/1	0.021659583	0.002101141
2019/3/4	0.011768632	0.000890911
2019/3/5	0.00575793	-0.003332605
2019/3/6	0.008370787	0.001080188
2019/3/11	0.019594609	-0.003947116
2019/3/12	0.006785934	0.002461641
2019/3/13	-0.008331516	0.002597238
2019/3/14	-0.006926987	0.001535325
2019/3/15	0.012499459	0.002460258
2019/3/18	0.028104093	0.004773225
2019/3/19	-0.004628156	-0.001028371
2019/3/21	0.000378399	0.000357663
2019/3/22	-0.000805664	0.004169867
2019/3/25	-0.02401609	-0.014465174
2019/3/26	-0.01138932	0.004997206
2019/3/28	-0.004013104	0.003358664
2019/3/29	0.037881359	0.000792574
2019/4/2	-0.000665256	0.003774391
2019/4/4	0.009914079	0.00053294
2019/4/10	0.002552764	0.000711175
2019/4/11	-0.021840423	-0.005216821
2019/4/12	-0.002244124	-0.000914437
2019/4/22	-0.023324001	-0.005058531
2019/4/23	-0.001642242	0.002804791
2019/4/24	0.002753951	0.001817863
2019/4/25	-0.022146855	-0.004437556
2019/4/26	-0.013418817	0.001667922
2019/5/7	0.009736798	0.00443121
2019/5/8	-0.014404714	-0.004010166
2019/5/9	-0.018648079	-0.008474392
2019/5/10	0.035678682	0.001302665
2019/5/16	0.004516424	-0.007141422
2019/5/17	-0.025757179	-0.003353671
2019/5/21	0.013448851	0.002413369
2019/5/23	-0.018087563	0.002003688
2019/5/24	0.002772214	0.000598403
2019/5/27	0.011971526	0.00327594
2019/5/28	0.009594055	-0.001829592
2019/5/29	-0.002276802	0.003789353
2019/5/31	-0.003134109	0.007395656
2019/6/10	0.012840036	0.008336577
2019/6/11	0.029615292	0.001245203
2019/6/13	-0.001546102	0.000580056
2019/6/14	-0.008314016	-0.00282506
2019/6/17	-1.51E-05	-0.006300415
2019/6/19	0.013088622	0.01105972
2019/6/20	0.029846698	0.003989794
2019/6/21	0.00141469	0.000105927
2019/6/24	0.001909422	-0.001952057
2019/6/25	-0.010456282	0.001435717
2019/6/26	-0.001837581	-0.000704096
2019/6/27	0.010613657	0.002917088
2019/6/28	-0.002409769	-0.000790137
2019/7/1	0.028405114	0.005994264
2019/7/2	0.00034485	-4.72E-06
2019/7/3	-0.011144708	-0.00059775
2019/7/4	-0.005261544	1.16E-06
2019/7/5	0.005176373	0.000298097
2019/7/8	-0.023497155	-0.004489863
2019/7/9	-0.002543472	0.001424475
2019/7/10	-0.00168623	0.004108679
2019/7/11	-0.000400953	0.002448505
2019/7/12	0.006191815	-0.004072251
2019/7/15	0.004050016	0.005703632
2019/7/17	-0.000579782	-0.002352381
2019/7/18	-0.009569942	0.00013941
2019/7/23	0.002173994	-0.000779121
2019/7/24	0.007863378	-0.003254336
2019/7/25	0.008143549	0.00448108
2019/7/26	0.001946215	-0.008024049
2019/7/31	-0.009073555	-0.002095924
2019/8/1	-0.008349366	-0.000266612
2019/8/2	-0.01484127	-0.005473337
2019/8/5	-0.019331945	-0.020420167
2019/8/6	-0.010765806	-0.005463371
2019/8/7	-0.004105377	0.006953237
2019/8/8	0.013129912	0.004626747
2019/8/13	-0.009057455	-0.008870314
2019/8/14	0.004531759	0.004563098
2019/8/15	0.003144923	-0.00144649
2019/8/16	0.004466997	0.003363054
2019/8/19	0.021477749	0.004078518
2019/8/20	-0.000887261	-0.001259776
2019/8/22	0.003101729	-0.000667102
2019/8/23	0.007185839	0.002415145
2019/8/27	0.013460936	0.000246714
2019/8/28	-0.003769659	0.001305558
2019/8/29	-0.003265662	0.005066831
2019/8/30	0.002476913	0.007831141
2019/9/3	0.00137389	-0.006369312
2019/9/4	0.008370133	0.00483279
2019/9/5	0.010067981	0.004346519
2019/9/6	0.005889019	0.001279645
2019/9/10	-0.003450087	-0.00047722
2019/9/11	-0.007393557	0.005817279
2019/9/12	0.010700541	-0.003579114
2019/9/17	-0.016944001	0.001155148
2019/9/18	0.004835842	3.31E-05
2019/9/19	0.003650183	-0.003273084
2019/9/20	0.002867369	-0.002275842
2019/9/23	-0.011497112	-0.004164453
2019/9/25	-0.0077437	-0.001248163
2019/9/26	-0.007739776	0.00618829
2019/10/8	0.006050795	0.004215877
2019/10/9	0.00144777	-0.002258697
2019/10/10	0.00813697	0.000436557
2019/10/16	-0.003451972	0.004550713
2019/10/17	0.000646338	-0.000465626
2019/10/18	-0.014329115	-0.000959777
2019/10/21	0.00295788	-0.000476151
2019/10/22	0.003868242	0.004515439
2019/10/24	-0.000107728	0.005911146
2019/10/25	0.006726677	-0.007575125
2019/10/30	-0.004871026	0.003239088
2019/10/31	-0.001150325	-0.001940306
2019/11/4	0.006489997	0.004502452
2019/11/5	0.006187566	0.008206621
2019/11/6	-0.004489714	-0.005461588
2019/11/7	0.00175342	0.000222799
2019/11/8	-0.00473685	-0.000711323
2019/11/14	0.001505412	-0.003452579
2019/11/15	-0.007392556	0.000986265
2019/11/18	0.007922926	0.000733678
2019/11/19	0.009958136	0.00217579
2019/11/20	-0.009974769	-0.003016436
2019/11/22	-0.010234013	0.00103972
2019/11/25	0.007300904	-0.002102435
2019/11/26	0.003461379	-0.004525019
2019/11/27	-0.004128791	0.001786703
2019/11/28	-0.003441677	-0.007915398
2019/11/29	-0.008745971	0.001014924
2019/12/3	0.003910013	-0.002598832
2019/12/4	-0.00032939	-0.000969343
2019/12/6	0.00591681	0.002599451
2019/12/9	-0.001779598	-0.001655978
2019/12/11	0.000606141	0.001136858
2019/12/12	-0.003008814	-0.000586931
2019/12/13	0.019645495	0.007793582
2019/12/16	0.004858196	-0.005804922
2019/12/17	0.013513934	0.001733852
2019/12/18	-0.002233429	0.006423601
2019/12/19	-0.001397804	-0.002556029
2019/12/20	-0.002460545	0.005439272
2019/12/23	-0.01256387	0.003103066
2020/1/2	0.013495148	0.002216604
2020/1/3	-0.00175382	0.003578376
2020/1/8	-0.011583071	-0.00998719
2020/1/9	0.012578266	0.00728297
2020/1/10	-0.000284549	0.000928918
2020/1/14	-0.003360096	0.002311442
2020/1/15	-0.005540962	-0.00551635
2020/1/16	-0.00425481	0.00319647
2020/1/17	0.001399247	0.002954545
2020/1/20	0.007428059	-0.006462042
2020/1/21	-0.017234331	-0.00396836
2020/1/22	0.0042741	-0.000878063
2020/2/3	-0.082087892	-0.009255648
2020/2/4	0.026033009	0.008812441
2020/2/5	0.011265859	0.007726267
2020/2/6	0.018438699	0.006711533
2020/2/7	2.42E-05	-0.000262835
2020/2/11	0.009267205	-9.63E-05
2020/2/13	-0.006171373	-0.00373269
2020/2/14	0.00699968	-0.002798625
2020/2/17	0.022242241	0.000375896
2020/2/18	-0.004895759	-0.001490641
2020/2/19	-0.001529224	0.00317992
2020/2/20	0.022779359	0.000127528
2020/2/21	0.00116569	-0.005405672
2020/2/24	-0.004020976	-0.021822446
2020/2/26	-0.012404675	-0.023013972
2020/2/27	0.002907788	-0.00502373
2020/2/28	-0.036098239	-0.022312919
2020/3/3	0.005316818	0.018224736
2020/3/4	0.005773768	0.010849388
2020/3/5	0.022032891	0.000590103
2020/3/6	-0.016349316	-0.016699954
2020/3/10	0.021189021	0.010375722
2020/3/11	-0.013389801	-0.010384247
2020/3/12	-0.019430238	-0.060901025
2020/3/13	-0.014172226	-0.005292669
2020/3/16	-0.04394506	-0.052145853
2020/3/19	-0.013055305	-0.046767958
2020/3/20	0.017710625	0.035056551
2020/3/23	-0.034225542	-0.053550122
2020/3/24	0.026501406	0.005336703
2020/3/26	-0.006595451	0.044477803
2020/3/30	-0.00973704	-0.026436482
2020/3/31	0.003272792	0.024823855
2020/4/3	-0.005723168	0.007546969
2020/4/7	0.02258128	0.01932351
2020/4/8	-0.004665104	-0.017405382
2020/4/20	0.003631384	-0.001749681
2020/4/21	-0.01185361	-0.018361166
2020/4/22	0.008195216	0.00716985
2020/4/23	-0.002511601	0.004061451
2020/4/24	-0.008596246	-0.015295876
2020/4/27	0.006771096	0.002366885
2020/4/28	0.006876406	0.006723302
2020/4/29	0.004635852	0.006315535
2020/5/8	0.009818681	0.001970857
2020/5/12	1.45E-05	-0.003243164
2020/5/13	0.002021848	-0.003143662
2020/5/15	-0.003164521	-0.002894737
2020/5/18	0.002576865	0.001962581
2020/5/19	0.008462322	0.012221048
2020/5/20	-0.005329183	0.002028114
2020/5/27	-0.007036891	0.003456381
2020/5/28	0.002861219	0.006818154
2020/5/29	0.002690645	0.011009486
2020/6/2	0.003074205	0.013413407
2020/6/4	-0.000367218	0.010540483
2020/6/5	0.004776348	0.005269548
2020/6/9	0.006215028	-0.003621806
2020/6/10	-0.001811412	-0.00903156
2020/6/11	-0.010906713	-0.015500133
2020/6/15	-0.012087146	-0.025730309
2020/6/16	0.01495265	0.023713232
2020/6/17	0.000752948	0.001624112
2020/6/19	0.013342866	0.000124119
2020/6/22	0.000813681	-0.002749165
2020/6/23	0.004802753	-0.003387306
2020/6/24	0.004163073	-0.000314367
2020/6/29	-0.007097652	-0.005418512
2020/6/30	0.013113409	0.003611614
2020/7/1	0.019929884	0.005909266
2020/7/2	0.020519083	0.012302019
2020/7/3	0.019131775	0.003215009
2020/7/7	0.005984398	-0.002344221
2020/7/8	0.016021617	0.006296692
2020/7/9	0.013888639	-0.002290865
2020/7/13	0.020785033	0.000353474
2020/7/14	-0.009580336	-0.000479293
2020/7/15	-0.013029284	-0.001221862
2020/7/16	-0.049296743	0.001615975
2020/7/17	0.006279161	0.000535001
2020/7/21	0.002291646	0.007393202
2020/7/22	0.004976445	-0.007758686
2020/7/23	-0.000426376	0.004488666
2020/7/24	-0.044885927	-0.012216829
2020/7/29	0.023954259	-0.003213789
2020/7/30	-0.004897066	-0.001006876
2020/8/4	0.000940934	0.010528098
2020/8/5	0.000273529	0.006869923
2020/8/6	-0.003007317	0.006876675
2020/8/7	-0.0115807	-0.005150862
2020/8/11	-0.009160814	0.00415164
2020/8/13	-0.002570623	0.007633723
2020/8/14	0.014756945	-0.003790625
2020/8/24	0.007811586	0.002354184
2020/8/25	0.001282145	0.004784315
2020/8/26	-0.011791438	-0.000794764
2020/8/27	0.005343582	0.001864818
2020/8/28	0.023586034	-0.003733396
2020/9/1	0.005364704	0.003607904
2020/9/3	-0.005546407	-0.002622457
2020/9/8	0.005344385	0.000956795
2020/9/9	-0.023667655	-0.010498142
2020/9/10	-0.000569723	-0.019830621
2020/9/11	0.009839111	0.01002074
2020/9/14	0.005123367	0.010260623
2020/9/15	0.00801584	-0.000140663
2020/9/21	-0.009685714	-0.006252663
2020/9/22	-0.011936707	-0.00646191
2020/9/23	0.003567261	-0.000955112
2020/9/25	0.001523231	0.008413395
2020/9/28	0.002597683	0.001342586
2020/9/29	0.002156337	-0.005156199
2020/9/30	-0.000959561	-0.002978643
2020/10/9	0.020229536	0.000587615
2020/10/12	0.029886932	0.00380744
2020/10/14	-0.006655196	0.00211383
2020/10/16	-0.001472325	-0.002328002
2020/10/19	-0.007580947	0.002219077
2020/10/20	0.007954692	-0.000965431
2020/10/21	-0.000133274	0.001898312
2020/10/22	-0.003101912	0.002236814
2020/10/26	-0.005792365	-1.78E-05
2020/10/27	0.001713069	-0.002836315
2020/11/3	0.011945216	0.008194172
2020/11/4	0.007526838	0.00072459
2020/11/5	0.01473521	0.02546342
2020/11/6	0.000124043	0.006346285
2020/11/10	-0.005530659	0.027804669
2020/11/11	-0.009935902	0.00364985
2020/11/16	0.009695843	0.002603174
2020/11/17	-0.001915633	0.006545816
2020/11/18	-0.000636471	0.005450722
2020/11/19	0.007396929	0.00107346
2020/11/20	0.003099723	0.006834958
2020/11/23	0.01241213	0.010832708
2020/11/24	-0.006161125	-2.74E-05
2020/11/25	-0.012865244	-0.000679018
2020/11/26	0.00180894	0.006687036
2020/12/1	0.021311801	0.015802344
2020/12/3	-0.001992137	0.007778369
2020/12/4	0.001749683	-1.29E-05
2020/12/14	0.009202806	0.00582149
2020/12/15	0.002077909	-0.000731225
2020/12/16	0.001771296	0.010166417
2020/12/17	0.012759013	-0.002553463
2020/12/18	-0.003496024	-0.001551293
2020/12/21	0.009330753	-0.00614706
2020/12/22	-0.01639471	-0.00756265
2020/12/23	0.008494083	-0.00088509
2020/12/28	0.004433027	0.000383738
2021/1/5	0.018952182	0.006323129
2021/1/6	0.009115957	-0.007310344
2021/1/8	-0.003311122	0.017679093
2021/1/11	-0.009924986	0.007117461
2021/1/12	0.028123085	0.000406169
2021/1/14	-0.019463077	9.88E-05
2021/1/15	-0.002264732	-0.004983186
2021/1/18	0.0110125	-0.002606419
2021/1/19	-0.014786099	-0.008694655
2021/1/20	0.007130386	0.00464395
2021/1/21	0.016037382	0.002011478
2021/1/22	0.00086337	-0.009579903
2021/1/25	0.010030221	-0.004177847
2021/1/26	-0.02028196	-0.011341722
2021/1/27	0.002723603	-0.008133013
2021/1/29	-0.004693428	-0.009409659
2021/2/3	-0.002892825	0.004327126
2021/2/4	-0.002053682	0.001557909
2021/2/5	0.00172788	0.008138299
2021/2/8	0.01469034	0.001296121
2021/2/9	0.021632776	0.003734835
2021/2/18	-0.006796391	-0.004103514
2021/2/19	0.001811795	0.00123702
2021/2/22	-0.031913136	-0.003868308
2021/2/23	-0.003160886	0.003711096
2021/2/24	-0.025797337	-0.003840225
2021/3/1	0.015252485	0.009252663
2021/3/3	0.018994071	0.007872157
2021/3/4	-0.031961727	-0.008428438
2021/3/5	-0.003397357	0.000174084
2021/3/9	-0.021695198	-0.000248118
2021/3/10	0.006539165	0.007383982
2021/3/12	0.00353552	0.003535399
2021/3/15	-0.021771699	-0.004254834
2021/3/16	0.008664158	-0.001197669
2021/3/17	0.004223039	-0.000333222
2021/3/18	0.007988228	0.007614308
2021/3/19	-0.026541961	-0.004404857
2021/3/22	0.009948431	-0.00446225
2021/3/23	-0.009518094	-0.004216863
2021/3/24	-0.016213106	-0.005516905
2021/3/25	-0.00047456	-0.000308939
2021/3/30	0.0094368	-0.004702372
2021/3/31	-0.009142919	-0.010274056
2021/4/7	-0.007145422	0.002105272
2021/4/8	0.001657369	-0.000465994
2021/4/12	-0.017548436	-0.008796187
2021/4/20	-0.000717987	0.000635013
2021/4/22	-0.001865217	-0.003001602
2021/4/23	0.009038941	0.00129668
2021/4/27	0.002612633	-0.001748104
2021/4/28	0.005626513	0.005773028
2021/5/6	-0.01224698	0.001960921
2021/5/7	-0.012940531	-0.000664757
2021/5/10	-0.000726978	0.004770754
2021/5/11	0.006118047	-0.005050187
2021/5/17	0.01445213	-0.005942768
2021/5/18	0.000504407	0.003722457
2021/5/19	-0.002959363	-0.006414309
2021/5/20	0.002730078	0.001750955
2021/5/21	-0.010128161	-0.001900774
2021/5/24	0.00416711	0.000798254
2021/5/27	0.003309974	0.009678996
2021/5/28	-0.003216774	0.002411897
2021/5/31	0.001967772	0.005828243
2021/6/2	-0.009726917	0.008666505
2021/6/4	0.005122961	-0.002541498
2021/6/8	-0.008660703	-0.006000615
2021/6/9	0.000827773	0.005867275
2021/6/10	0.006664867	0.002558962
2021/6/11	-0.008910567	0.00259266
2021/6/15	-0.011190922	0.001685401
2021/6/16	-0.016799141	-0.003680918
2021/6/17	0.004203639	-0.003608473
2021/6/21	-0.002370349	-0.004513718
2021/6/22	0.006222348	0.006293312
2021/6/23	0.004914635	-0.003678419
2021/6/24	0.001665475	-0.003083244
2021/6/25	0.016159464	0.002834877
2021/6/28	0.002247867	-0.004944797
2021/6/29	-0.01172473	0.001105889
2021/6/30	0.006432635	0.001159688
2021/7/1	0.001075829	0.003451141
2021/7/2	-0.028815911	0.000305103
2021/7/5	0.00091969	-0.000941011
2021/7/6	-0.000528691	0.000179488
2021/7/7	0.011226229	-0.001481746
2021/7/8	-0.010213129	-0.007754827
2021/7/9	-0.003705669	-0.001140532
2021/7/12	0.012403962	-0.00036172
2021/7/13	0.00182783	-0.002576101
2021/7/14	-0.01154304	-0.004012935
2021/7/15	0.013362333	0.003395701
2021/7/16	-0.011065621	0.002200681
2021/7/27	-0.035963983	0.002259486
2021/7/29	0.018686272	0.004914879
2021/7/30	-0.008095128	-0.009202688
2021/8/2	0.025156317	0.005000763
2021/8/3	0.000146389	0.007161143
2021/8/4	0.008955619	0.003457001
2021/8/5	-0.006079605	0.001205793
2021/8/6	-0.005492406	-0.001525522
2021/8/13	-0.005518127	-0.00484575
2021/8/23	0.013869954	0.003748721
2021/8/24	0.010800301	0.003708569
2021/8/25	0.001996006	0.007369876
2021/8/26	-0.019907899	-0.00237525
2021/8/27	0.005282974	-0.000342689
2021/9/1	0.013198816	-0.004530893
2021/9/6	0.018547276	0.000378316
2021/9/7	0.011908239	-0.001431544
2021/9/8	-0.004153961	-0.005422717
2021/9/9	-0.000426286	0.000779371
2021/9/10	0.008716126	0.003867453
2021/9/13	-0.004370162	-0.002304471
2021/9/14	-0.015037006	-7.98E-05
2021/9/15	-0.010188263	-0.001851997
2021/9/17	0.009984397	0.000161203
2021/9/22	-0.007062177	0.003548282
2021/9/23	0.006496833	0.005415275
2021/9/27	0.005745401	-0.002767227
2021/9/28	0.001323239	-0.001007999
2021/9/29	-0.01026993	0.003627897
2021/9/30	0.00669146	0.006545529
2021/10/8	0.012976132	0.004556932
2021/10/11	0.001267143	0.004153963
2021/10/12	-0.010662982	0.002488344
2021/10/14	-0.005378002	0.006368408
2021/10/18	-0.011692553	0.002709012
2021/10/25	0.003983827	-0.0035086
2021/10/26	-0.003303981	0.002730981
2021/10/27	-0.0131697	-0.001089278
2021/10/28	-0.006971007	-0.006371535
2021/11/2	-0.010449556	-4.61E-05
2021/11/3	-0.003878254	0.002464296
2021/11/5	-0.005436294	0.003551988
2021/11/8	0.001204001	0.005321578
2021/11/10	-0.005285918	-0.000924263
2021/11/11	0.015938945	5.44E-05
2021/11/12	-0.002100332	-2.80E-05
2021/11/15	-0.001227582	-0.002068647
2021/11/16	0.000193104	0.001885025
2021/11/22	0.004558355	0.000290037
2021/11/23	0.000192698	-0.000334375
2021/11/24	0.000673896	0.002881438
2021/11/25	-0.004120274	0.000240707
2021/11/26	-0.007444271	-0.015590594
2021/12/1	0.002444224	-0.002158936
2021/12/7	0.006007442	0.009180524
2021/12/9	0.016429833	0.005714039
2021/12/13	0.005658114	0.002009642
2021/12/14	-0.006731246	-0.002281173
2021/12/15	-0.008710868	-0.001993314
2021/12/16	0.00574328	0.002110986
2021/12/17	-0.016011607	0.002322914
2021/12/20	-0.01511788	-0.008462631
2021/12/21	0.006752696	0.000185304
2021/12/22	0.000197213	-0.001140663
2021/12/23	0.006952036	0.005035594
2021/12/27	-0.000410765	0.003728647
2021/12/28	0.007420698	0.004140477
2022/1/5	-0.010146353	-0.000928676
2022/1/6	-0.010300852	-0.002994998
2022/1/10	0.004484856	0.000752235
2022/1/11	-0.00959818	-0.001281361
2022/1/12	0.009914725	0.004382579
2022/1/13	-0.016576277	0.001758686
2022/1/14	-0.008256413	0.000551393
2022/1/17	0.008541123	-0.007319479
2022/1/19	-0.006873019	-0.003013105
2022/1/20	0.008981986	0.003404278
2022/1/21	-0.009204629	0.006516235
2022/1/24	0.001552051	-0.009040945
2022/1/25	-0.022882021	-0.00362958
2022/1/26	0.007211331	0.00317189
2022/1/27	-0.019810452	-0.001259491
2022/1/28	-0.012218499	0.002417348
2022/2/7	0.015290351	0.006775151
2022/2/8	-0.005478187	0.002843804
2022/2/9	0.009348686	0.007677073
2022/2/10	-0.002625594	3.49E-05
2022/2/11	-0.008325149	-0.002756982
2022/2/14	-0.010861474	-0.006222574
2022/2/15	0.010580477	0.007436622
2022/2/17	0.002417091	0.00109554
2022/2/18	0.004756463	0.002289652
2022/2/21	-0.003644742	-0.002680141
2022/2/22	-0.013066726	-0.003310604
2022/2/23	0.010632424	0.003634759
2022/2/24	-0.020482328	-0.017230339
2022/3/1	0.00826848	0.00517601
2022/3/4	-0.012201266	-0.001722027
2022/3/7	-0.032469624	-0.012324887
2022/3/9	-0.009195992	0.008066895
2022/3/10	0.015610052	0.00890165
2022/3/11	0.003182635	-0.001138842
2022/3/14	-0.031074227	-0.005133474
2022/3/15	-0.046817171	-2.98E-05
2022/3/17	0.019447068	0.003940534
2022/3/18	0.006633946	-0.001479514
2022/3/21	-0.00167885	0.001200609
2022/3/22	-0.000810637	0.003917661
2022/3/23	0.004974897	0.001106307
2022/3/24	-0.005912733	0.005260404
2022/3/25	-0.018213888	-0.001549149
2022/3/28	-0.006273665	0.002315527
2022/3/29	-0.003458382	-0.001978738
2022/3/30	0.028602647	0.003235776
2022/3/31	-0.007432671	0.000637748
2022/4/7	-0.01292162	-0.005968652
2022/4/8	0.005134476	0.004372803
2022/4/18	-0.005353082	-0.002257855
2022/4/20	-0.015626742	0.003292083
2022/4/21	-0.018585496	0.001686262
2022/4/22	0.00435002	-0.002058811
2022/4/25	-0.050683556	-0.008623401
2022/4/26	-0.008104471	0.001944805
2022/4/27	0.029017998	-0.00415886
2022/4/28	0.006542781	0.003775619
2022/5/9	-0.008060045	-0.025526111
2022/5/10	0.010883868	-0.00253679
2022/5/11	0.014324615	-0.002080202
2022/5/12	-0.004456904	-0.025195456
2022/5/13	0.007514549	-0.006512724
2022/5/17	0.012397277	0.012940427
2022/5/18	-0.00349759	0.013219386
2022/5/20	0.019314575	0.009713982
2022/5/23	-0.005808849	-0.007292443
2022/5/24	-0.023669291	0.000927763
2022/5/25	0.006049702	0.001628933
2022/5/27	0.002065011	0.011896842
2022/5/30	0.006903641	0.004238821
2022/5/31	0.015393304	0.007416268
2022/6/2	0.001563979	-0.003425405
2022/6/7	0.003125986	0.000852125
2022/6/8	0.009687893	0.004344053
2022/6/9	-0.010514675	-0.00205384
2022/6/10	0.015049933	-0.013790737
2022/6/13	-0.011779647	-0.018018581
2022/6/14	0.007836468	0.003523379
2022/6/15	0.013153818	-0.009321629
2022/6/16	-0.006603091	0.003513889
2022/6/17	0.013782733	-0.010369857
2022/6/20	0.004951328	-0.003141608
2022/6/21	-0.001124561	0.005415515
2022/6/22	-0.012783282	-0.009895854
2022/6/23	0.017007873	0.000621827
2022/6/24	0.0116482	0.007192312
2022/6/27	0.011198533	0.002579159
2022/6/28	0.010353497	0.005133675
2022/6/29	-0.015521088	-0.00462267
2022/6/30	0.014294241	-0.009883768
2022/7/1	-0.004087015	-0.005023554
2022/7/4	0.006540964	-0.00978249
2022/7/5	-0.001444984	0.002144064
2022/7/6	-0.01471243	-0.005204181
2022/7/7	0.004398975	0.003027689
2022/7/8	-0.003312036	0.005416387
2022/7/14	0.000141724	0.001666887
2022/7/15	-0.017163021	-0.003457673
2022/7/18	0.010316897	0.004317843
2022/7/21	-0.011208024	0.000504376
2022/7/22	0.000513624	0.003894264
2022/7/25	-0.006056194	-0.001843177
2022/7/26	0.007881161	-0.000507516
2022/7/27	-0.004943953	0.005518341
2022/8/1	0.004444795	0.006523712
2022/8/2	-0.019686588	0.001730463
2022/8/3	-0.0097991	0.005349263
2022/8/4	0.00846213	0.004304681
2022/8/5	0.013410566	0.000273439
2022/8/8	-0.002128	0.000633718
2022/8/10	-0.011263909	-0.000923413
2022/8/11	0.020186804	0.008744515
2022/8/15	-0.001306604	-0.000561131
2022/8/16	-0.001875384	0.005330689
2022/8/18	-0.008779083	0.002604668
2022/8/19	-0.006968026	-0.003375131
2022/8/22	0.007278234	-0.008338474
2022/8/23	-0.004870073	0.002747447
2022/8/24	-0.019085381	0.000608171
2022/8/25	0.008250201	0.005014327
2022/8/26	-0.00211438	-0.00146319
2022/8/30	-0.003362225	0.004228241
2022/9/5	-0.002036737	0.004028225
2022/9/6	0.009136192	0.003175384
2022/9/7	0.00066676	-0.006953407
2022/9/8	-0.00427526	0.003353473
2022/9/9	0.013799321	0.004162831
2022/9/13	0.004223603	0.001698322
2022/9/14	-0.011192106	-0.008196356
2022/9/15	-0.009450921	0.000764172
2022/9/19	-0.001191372	-0.004607619
2022/9/20	0.001230404	0.003271945
2022/9/21	-0.007427084	-0.004592654
2022/9/22	-0.008848752	0.002010714
2022/9/23	-0.003449109	-0.007605695
2022/9/27	0.014392252	-0.007521585
2022/9/28	-0.016471078	-0.010288144
2022/9/29	-0.000409203	-0.003918908
2022/9/30	-0.00583283	-0.00270655
2022/10/11	0.00181247	-0.009155747
2022/10/12	0.015074767	0.000303244
2022/10/17	0.001025403	0.001596085
2022/10/18	-0.002119855	0.007775456
2022/10/19	-0.016214359	0.002730983
2022/10/20	-0.005737708	0.006317934
2022/10/21	-0.003210003	-0.005122373
2022/10/25	-0.001630421	0.003182001
2022/10/26	0.008085452	0.001470891
2022/10/27	-0.007068562	0.009051545
2022/10/28	-0.025045749	-0.001859676
2022/10/31	-0.009255654	0.004736428
2022/11/2	0.011934504	-0.001406102
2022/11/3	-0.008165407	-0.004287861
2022/11/4	0.03217455	0.001633047
2022/11/10	-0.007724919	-0.010882939
2022/11/11	0.027496635	0.014443255
2022/11/14	0.001471397	-0.004221398
2022/11/15	0.018787915	-0.001798808
2022/11/16	-0.008202959	0.000944233
2022/11/21	-0.008570388	-0.003271238
2022/11/22	0.00011827	-0.002833167
2022/11/23	0.001048906	0.002719849
2022/11/24	-0.004440844	0.006472658
2022/11/25	0.005036317	0.000906938
2022/11/29	0.030386166	0.005334358
2022/12/1	0.010772755	-0.002876252
2022/12/6	0.005387708	-0.006963219
2022/12/7	-0.002461827	-0.009004898
2022/12/9	0.009818432	-0.00233079
2022/12/13	-0.001965282	0.006936651
2022/12/14	0.002330062	0.002024845
2022/12/15	-0.000732831	-0.005251625
2022/12/16	0.000566263	0.000382749
2022/12/19	-0.015548375	-0.004027499
2022/12/20	-0.016628568	-0.003492778
2022/12/21	0.000397177	0.003952052
2022/12/23	-0.002037827	-0.002240128
2022/12/27	0.011476865	0.009096264
